# Supplementary material for: Evaluation of Inhibitory Antibodies against the Muscarinic Acetylcholine Receptor Type 3 in Patients with Primary Biliary Cholangitis and Primary Sclerosing Cholangitis
Source: J Clin Med. 2022 Jan 28;11(3):681. doi: 10.3390/jcm11030681 (PMC8836427; doi:10.3390/jcm11030681)
Supplement: Supplementary file 1 [file jcm-11-00681-s001.zip]

Archive with 1 entries (1 files):
- jcm-1518789-supplementary.pdf
